# Supplementary material for: Destabilized microbial networks with distinct performances of abundant and rare biospheres in maintaining networks under increasing salinity stress
Source: Imeta. 2023 Jan 9;2(1):e79. doi: 10.1002/imt2.79 (PMC10989821; doi:10.1002/imt2.79)
Supplement: Supplementary file 2 — Supporting information. [file IMT2-2-e79-s002.xlsx]

## Sheet: Table S1
Physicochemical properties and the geographical distributions of the samples
SampleID	pH	DO	ORP	Salinity	NO3-N	NO2-N	NH4-N	PO4	DOC	lai	lon	Site	transect
FW1	7.56	4.2	134	1.93	1.839	0.142	0.031	0.126	4.154	120.116	36.2399	dagu	3
FW10	7.22	8	128	0.17	6.492	0.479	1.511	0.167	12.385	120.332	36.2776	moshui	2
FW11	7.61	7.2	133	1.19	4.62	0.34	1.357	0.147	5.323	120.328	36.2707	moshui	2
FW12	7.56	7.1	129	1.02	6.8	0.56	1.688	0.189	6.86	120.326	36.2659	moshui	2
FW13	7.61	6	243	1.85	3.605	0.138	0.059	0.051	3.834	120.778	36.6345	wulong	1
FW14	7.68	6.6	223	2.03	3.009	0.132	0.128	0.058	3.892	120.799	36.6177	wulong	1
FW15	7.56	6.6	225	2.26	2.108	0.094	0.205	0.072	3.275	120.814	36.6005	wulong	1
FW16	7.94	7.2	214	2.28	1.262	0.048	0.123	0.057	2.36	120.836	36.6043	wulong	1
FW17	7.95	6.8	216	2.36	0.963	0.063	0.136	0.049	2.362	120.858	36.6124	wulong	1
FW18	7.83	7	221	2.57	0.882	0.032	0.928	0.037	2.039	120.878	36.604	wulong	1
FW2	7.36	4.7	129	2.09	1.801	0.145	0.045	0.125	7.553	120.123	36.2335	dagu	3
FW3	7.86	5.5	128	2.27	1.391	0.116	0.141	0.154	5.64	120.122	36.2275	dagu	3
FW4	7.42	5.4	126	2.61	1.734	0.137	0.041	0.129	6.608	120.114	36.2248	dagu	3
FW5	7.33	6.3	125	2.86	1.58	0.126	0.019	0.122	5.335	120.11	36.2198	dagu	3
FW6	7.21	7.7	111	1.93	0.834	0.102	0.021	0.039	4.681	120.121	36.2198	dagu	3
FW7	6.99	6.4	116	0.14	8.203	0.36	1.484	0.162	11.495	120.344	36.2926	moshui	2
FW8	7.31	7	128	0.12	8.721	0.4	1.553	0.135	11.662	120.34	36.2889	moshui	2
FW9	7.44	6.9	129	0.12	8.79	0.443	1.674	0.191	12.106	120.336	36.2832	moshui	2
RE1	7.83	6.6	225	5.06	2.108	0.094	0.056	0.072	3.2754	120.125	36.1954	dagu	3
RE10	7.86	5.6	151	12.1	0.838	0.042	0.109	0.052	3.81996	120.145	36.1726	dagu	3
RE11	7.1	5.5	109	14.1	0.974	0.091	0.011	0.042	4.377	120.326	36.2165	moshui	2
RE12	7.36	6.2	127	1.9	0.923	0.039	0.163	0.066	3.38692	120.32	36.2537	moshui	2
RE2	7.93	7.2	192	6.16	2.368	0.106	0.462	0.096	2.98633	120.316	36.2398	moshui	2
RE3	7.8	5.9	139	10.7	1.539	0.151	0.046	0.169	3.9947	120.933	36.5789	wulong	1
RE4	7.83	6.9	128	8.86	1.262	0.048	0.123	0.057	2.35975	120.124	36.1854	dagu	3
RE5	7.25	4.5	120	3.9	1.452	0.13	0.021	0.12712	5.4053	120.899	36.5951	wulong	1
RE6	7.62	6.3	138	7.9	1.076	0.046	0.135	0.062	2.7429	120.916	36.5871	wulong	1
RE7	7.71	5.3	116	9.9	1.386	0.135	0.313	0.059	3.6371	120.134	36.1801	dagu	3
RE8	7.77	6.1	155	8.51	1.629	0.147	0.386	0.064	4.2368	120.32	36.226	moshui	2
RE9	7.67	5.8	190	13.1	1.335	0.053	0.219	0.09519	3.3841	120.953	36.5722	wulong	1
SW1	8.21	9	236	21.8	0.239	0.02	0.038	0.052	2.455	120.189	36.1254	dagu	3
SW10	7.87	4.5	193	16.6	1.362	0.073	0.126	0.076	2.363	120.332	36.2054	moshui	2
SW11	7.96	6.6	202	17.1	1.412	0.076	0.137	0.081	2.168	120.332	36.2148	moshui	2
SW12	8.07	8.9	229	17.4	0.306	0.012	0.182	0.061	2.109	120.334	36.2143	moshui	2
SW13	7.46	7.5	173	23.1	0.825	0.04	0.114	0.058	4.357	121.035	36.5383	wulong	1
SW14	7.63	7.6	229	23.4	0.724	0.03	0.048	0.052	3.686	121.033	36.5503	wulong	1
SW15	8.04	7.1	212	21.2	1.312	0.06	0.109	0.064	3.133	121.019	36.5577	wulong	1
SW16	8.05	6.7	145	20.2	1.278	0.059	0.032	0.054	2.915	121.004	36.5629	wulong	1
SW17	8.03	6.5	155	19.4	1.494	0.063	0.013	0.046	2.672	120.99	36.5656	wulong	1
SW18	8.02	7.8	213	14.7	0.926	0.022	0.1	0.057	2.401	120.976	36.5692	wulong	1
SW2	7.89	5.9	118	19.6	0.683	0.066	0.152	0.07	3.66	120.186	36.1341	dagu	3
SW3	7.86	5.6	186	16.8	0.971	0.1	0.188	0.085	3.667	120.179	36.1411	dagu	3
SW4	7.93	6.1	109	17.2	0.974	0.091	0.011	0.042	4.377	120.171	36.1493	dagu	3
SW5	7.89	6.1	106	14.3	0.734	0.059	0.021	0.051	3.578	120.163	36.1555	dagu	3
SW6	7.92	6.3	110	14	0.878	0.08	0.03	0.057	4.133	120.155	36.1635	dagu	3
SW7	7.74	6.5	207	16.9	0.703	0.047	0.112	0.073	2.694	120.336	36.1831	moshui	2
SW8	7.72	5.7	199	16.4	0.838	0.062	0.151	0.084	2.313	120.331	36.1876	moshui	2
SW9	7.81	4.6	201	14.8	1.167	0.069	0.682	0.495	2.55	120.331	36.1955	moshui	2

## Sheet: Table S2
Taxonomic relative abundance
Salinity	Alphaproteobacteria	Gammaproteobacteria	Actinobacteria	Bacteroidetes	Betaproteobacteria	Verrucomicrobia	Firmicutes	Epsilonproteobacteria	Deltaproteobacteria
1.93	14.4458	12.0511	32.6696	15.0654	15.457	2.88954	1.87051	0.331236	1.72242
0.17	14.664	10.921	16.4585	19.9365	29.0766	2.90318	1.3795	1.33663	1.29182
1.19	16.0104	26.5729	12.6337	14.6445	21.4641	2.43945	1.47497	2.09263	1.09503
1.02	13.8807	12.9805	13.9158	16.8911	28.6714	1.83738	1.8744	5.72258	1.45159
1.85	26.4579	22.5766	22.0564	15.1297	8.09579	0.954738	1.52368	0.748203	0.720924
2.03	15.9149	11.5348	20.5814	16.174	25.5889	1.69904	1.52953	3.01619	1.28597
2.26	18.0874	12.7	19.1357	16.9768	24.7082	1.44769	1.10866	2.51349	1.09697
2.28	25.3863	30.7971	20.5756	13.5222	5.5063	0.773532	1.03073	0.270834	0.689749
2.36	26.0643	34.1289	17.9919	12.6318	5.4459	0.615708	1.16322	0.315648	0.50075
2.57	16.7547	12.0589	23.6444	14.6348	22.902	2.19979	1.59772	2.12965	1.38145
2.09	15.6986	13.0702	24.6517	17.7036	18.1673	2.65768	2.05951	0.859264	2.13939
2.27	16.9203	11.2601	26.9743	15.1725	19.6598	2.21148	2.11796	0.718976	1.87635
2.61	15.3011	13.2182	25.3863	15.6207	18.3914	3.32015	1.77114	0.915769	1.86661
2.86	21.3238	12.7584	23.6678	15.042	16.9924	2.51154	1.87051	0.73846	1.82569
1.93	24.5699	13.8983	23.8509	19.046	11.6751	1.4438	1.32884	0.837831	1.31325
0.14	14.1788	14.1009	11.8719	18.6486	29.1448	1.30351	1.16712	6.11032	1.25675
0.12	16.7215	11.6147	17.4581	17.1522	26.3663	1.81985	1.51979	3.26364	1.37755
0.12	14.6776	10.9756	10.884	17.8088	35.1324	1.3717	1.21388	4.87306	1.05995
5.06	30.4113	16.6962	20.1255	17.3879	7.92043	1.07554	1.18855	0.580636	1.06775
12.1	35.1792	22.0661	12.5908	17.3626	8.50496	0.670265	0.652729	0.504647	0.800811
14.1	33.5639	24.5426	12.5246	17.2203	8.05097	0.568946	0.518286	0.592327	0.779378
1.9	27.7595	26.113	14.2295	17.8575	9.12067	0.777429	0.668316	0.888491	0.820295
6.16	32.6247	17.3899	18.4381	15.5759	8.63356	0.946944	1.20024	0.722873	1.10672
10.7	29.2247	19.1766	20.636	17.4464	7.06896	1.15153	1.17686	0.329287	1.00929
8.86	13.2825	56.0217	11.8855	8.0198	4.88475	0.785223	3.29092	0.319545	0.549461
3.9	17.462	40.3737	16.8365	11.1529	7.81326	1.11841	1.97183	0.771584	0.880697
7.9	22.6273	16.0454	27.3854	15.9714	10.4027	1.91337	1.49251	0.652729	1.35612
9.9	19.8098	21.6959	13.0078	18.9467	18.6622	1.90753	0.787171	1.58993	1.65033
8.51	22.9838	19.6559	12.1992	20.0242	18.2063	1.02488	0.900181	1.47497	1.64644
13.1	22.6663	20.6165	12.4934	17.5496	17.764	2.5096	0.775481	1.67177	1.71853
21.8	36.169	13.3274	19.1571	19.1629	5.58814	1.09308	1.32689	0.465678	0.761842
16.6	34.9941	20.18	14.4536	15.2836	10.4807	0.839779	1.05411	0.22602	0.785223
17.1	37.5056	20.6282	13.8495	13.5943	10.5411	0.518286	0.880697	0.311751	0.623502
17.4	31.329	37.4413	10.0813	13.0565	4.09563	0.539719	0.841728	0.635193	0.713131
23.1	31.9915	24.5523	15.2057	16.6572	5.6953	1.01124	1.45159	0.272782	0.952789
23.4	32.5624	20.9731	15.5038	18.2491	6.30127	0.90213	1.60552	0.239659	0.982016
21.2	29.5189	20.4996	20.0456	17.1268	6.3305	1.34443	0.954738	0.344875	0.921614
20.2	36.6717	28.5934	14.0249	11.6751	4.67627	0.777429	0.822243	0.185102	0.736512
19.4	27.0191	34.0588	16.9437	13.0117	4.72887	0.648832	0.672213	0.140288	0.691698
14.7	31.9662	25.3103	13.2455	20.0105	4.5126	0.524131	1.10282	0.637141	0.761842
19.6	32.5449	13.2221	23.1105	19.1513	6.58184	0.82614	1.73801	0.541667	0.70144
16.8	31.4518	14.4419	24.0068	18.557	6.42597	1.0015	1.3717	0.241607	0.867058
17.2	24.2328	20.7003	24.1081	15.4648	8.98428	1.1944	1.26844	0.483214	1.0015
14.3	24.3575	18.6934	24.4764	17.9666	8.10163	0.983964	0.925511	0.85147	1.07944
14	26.567	18.1498	22.9955	17.7406	8.2088	1.21388	1.03268	0.397483	1.1301
16.9	31.6759	18.8492	17.8516	17.3528	7.56971	1.17491	1.58798	0.278628	0.91382
16.4	31.9136	17.7971	17.1405	18.6875	7.78988	1.06775	1.65813	0.253298	0.882645
14.8	26.115	35.5864	12.4954	13.1423	7.19366	1.00345	0.950841	0.82614	0.880697

## Sheet: Table S3
The importance of the features to the accuracy of the random-forest model
feature	%IncMSE	IncNodePurity	phylum
Chlamydiia	12.8911	437.47	Chlamydiae
Acidobacteria_Gp4	10.9403	384.526	Acidobacteria
Alphaproteobacteria	5.15785	230.642	Proteobacteria
Spartobacteria	4.08172	152.199	Verrucomicrobia
Gemmatimonadetes	3.83245	199.746	Gemmatimonadetes
Epsilonproteobacteria	1.77115	105.139	Proteobacteria
Betaproteobacteria	1.301	77.478	Proteobacteria
Fusobacteriia	1.27212	78.5962	Fusobacteria
Cytophagia	1.00678	56.3098	Bacteroidetes
Bacilli	0.823464	54.3097	Firmicutes
Acidobacteria_Gp16	0.783593	26.6077	Acidobacteria
Armatimonadia	0.755213	65.9682	Armatimonadetes
Caldilineae	0.750932	41.5489	Chloroflexi
Deltaproteobacteria	0.738166	64.2262	Proteobacteria
Sphingobacteriia	0.664789	32.2123	Bacteroidetes
Bacteroidia	0.661816	44.666	Bacteroidetes
Opitutae	0.650931	26.479	Verrucomicrobia
Mollicutes	0.608072	79.1697	Tenericutes
Subdivision3	0.560179	36.0301	Verrucomicrobia
Deinococci	0.526646	28.1938	Deinococcus-Thermus
Flavobacteriia	0.514116	44.2794	Bacteroidetes
Acidobacteria_Gp3	0.43989	30.6001	Acidobacteria
Acidobacteria_Gp6	0.431446	14.0697	Acidobacteria

## Sheet: Table S4
Relative abundance of the salinity-discriminant biomarker taxa
Salinity	Chlamydiia	Acidobacteria_Gp4	Alphaproteobacteria	Spartobacteria	Gemmatimonadetes	Epsilonproteobacteria	Betaproteobacteria	Fusobacteriia	Cytophagia	Bacilli	Acidobacteria_Gp16	Armatimonadia	Caldilineae	Deltaproteobacteria	Sphingobacteriia	Bacteroidia	Opitutae	Mollicutes	Subdivision3	Deinococci	Flavobacteriia	Acidobacteria_Gp3	Acidobacteria_Gp6
0.12	0.236	0.0585	16.7	0.514	0.265	3.26	26.4	0.138	2.5	0.29	0.0136	0.0507	0.00779	1.38	5.96	0.528	0.493	0.339	0.411	0.0292	8.16	0.0643	0.0195
0.12	0.14	0.0468	14.7	0.267	0.21	4.87	35.1	0.205	1.97	0.207	0.00585	0.0662	0.0039	1.06	4.78	0.655	0.419	0.162	0.253	0.0312	10.4	0.037	0.0195
0.14	0.158	0.0546	14.2	0.267	0.232	6.11	29.1	0.382	2.2	0.224	0.0039	0.0429	0.00585	1.26	5.53	1.06	0.44	0.275	0.251	0.0448	9.86	0.0507	0.0331
0.17	0.115	0.111	14.7	0.472	0.22	1.34	29.1	0.0682	2.87	0.263	0.00585	0.0838	0.00195	1.29	7.8	0.275	0.47	0.242	0.396	0.0312	9	0.0448	0.0312
1.02	0.294	0.0994	13.9	0.46	0.279	5.72	28.7	0.296	2.41	0.446	0.00195	0.0507	0.00195	1.45	5.83	0.729	0.454	0.218	0.401	0.0292	7.92	0.0585	0.039
1.19	0.146	0.0604	16	0.501	0.255	2.09	21.5	0.0624	1.9	0.719	0.0039	0.0331	0.00195	1.1	4.65	0.246	0.36	0.16	0.29	0.0214	7.85	0.0585	0.0175
1.85	0.15	0.0526	26.5	0.273	0.123	0.748	8.1	0.0409	0.629	0.302	0.00974	0.0195	0.00195	0.721	2.16	0.115	0.249	0.489	0.304	0.0273	12.2	0.0214	0.0039
1.9	0.0292	0.0409	27.8	0.164	0.0546	0.888	9.12	0.0429	0.479	0.123	0	0.0136	0.00195	0.828	1.95	0.17	0.267	0.323	0.0838	0.0195	15.3	0	0.0039
1.93	0.17	0.0546	14.4	0.863	0.345	0.331	15.5	0.0195	2.5	0.333	0.0175	0.0292	0.00974	1.72	6.49	0.0877	0.873	0.123	0.832	0.0331	5.99	0.129	0.0662
1.93	0.191	0.0331	24.6	0.386	0.193	0.838	11.7	0.0585	1.02	0.234	0.0117	0.0273	0	1.32	3.21	0.185	0.405	0.323	0.374	0.0273	14.6	0.0487	0.0312
2.03	0.181	0.0507	15.9	0.431	0.234	3.02	25.6	0.132	2.08	0.351	0.0039	0.0214	0.00195	1.29	5.75	0.588	0.495	0.353	0.417	0.0292	7.75	0.0721	0.0487
2.09	0.234	0.074	15.7	0.53	0.419	0.859	18.2	0.0448	3.28	0.343	0.0039	0.0331	0	2.15	7.57	0.197	1.09	0.257	0.624	0.0253	6.66	0.189	0.0351
2.26	0.142	0.0604	18.1	0.392	0.15	2.51	24.7	0.123	1.5	0.234	0.0117	0.0351	0.00195	1.1	5.18	0.386	0.355	0.242	0.351	0.0487	9.91	0.0292	0.0292
2.27	0.187	0.0468	16.9	0.744	0.251	0.719	19.7	0.0312	3.12	0.228	0.00974	0.0468	0.0136	1.88	6.21	0.171	0.727	0.212	0.47	0.0292	5.67	0.117	0.0312
2.28	0.103	0.0331	25.4	0.234	0.132	0.271	5.51	0	0.503	0.107	0.00779	0.00195	0	0.692	1.78	0.039	0.249	0.362	0.232	0.0117	11.2	0.0351	0.0253
2.36	0.0643	0.00779	26.1	0.183	0.0331	0.316	5.45	0.00974	0.399	0.454	0.0039	0.00195	0.00195	0.509	1.38	0.0507	0.152	0.366	0.183	0.0253	10.8	0.00195	0.0156
2.57	0.269	0.0468	16.8	0.953	0.259	2.13	22.9	0.154	1.98	0.485	0.00585	0.0234	0.00779	1.38	5.46	0.329	0.355	0.183	0.532	0.0312	6.87	0.0507	0.0468
2.61	0.232	0.0468	15.3	1.25	0.372	0.916	18.4	0.0312	3.01	0.286	0.00585	0.0351	0.00779	1.87	6.41	0.156	0.696	0.17	0.791	0.0409	6.04	0.14	0.0585
2.86	0.222	0.0429	21.3	0.826	0.362	0.738	17	0.0468	2.58	0.302	0.0175	0.0273	0.0039	1.83	5.95	0.162	0.772	0.171	0.567	0.0195	6.35	0.0896	0.0429
3.9	0.156	0.0409	17.5	0.433	0.142	0.772	7.81	0.0351	0.682	1.27	0.0117	0.0136	0	0.883	2.4	0.0974	0.224	0.284	0.32	0.0214	7.97	0.0312	0.0175
5.06	0.0662	0.00779	30.4	0.17	0.0916	0.581	7.92	0.0136	0.733	0.399	0	0.00585	0.00195	1.08	5.84	0.14	0.345	0.452	0.275	0.0818	10.7	0.0156	0.0214
6.16	0.0682	0.0351	32.6	0.103	0.0546	0.723	8.63	0.0526	0.678	0.417	0.0136	0.0253	0	1.11	3.37	0.199	0.323	0.364	0.31	0.0701	11.3	0.0156	0.0175
7.9	0.173	0.037	22.6	0.824	0.234	0.653	10.4	0.00195	1.24	0.44	0.0195	0.00974	0.00974	1.36	3.46	0.0546	0.477	0.288	0.46	0.0331	11.2	0.0507	0.0448
8.51	0.0546	0.0701	23	0.175	0.166	1.47	18.2	0.0253	1.08	0.117	0.0039	0.039	0.00195	1.66	2.81	0.242	0.302	0.325	0.134	0.0039	15.9	0.0351	0.00195
8.86	0.0487	0.0312	13.3	0.246	0.0253	0.32	4.88	0.00195	0.452	2.84	0.0039	0.00195	0.00195	0.551	1.59	0.0409	0.201	0.261	0.197	0.0273	5.93	0.00585	0.00585
9.9	0.0838	0.0565	19.8	0.244	0.15	1.59	18.7	0.0273	1.19	0.105	0.00195	0.039	0	1.66	3.07	0.232	0.321	0.405	0.136	0.00779	14.5	0.0448	0.00974
10.7	0.0468	0.0195	29.2	0.197	0.0585	0.329	7.07	0.0234	0.789	0.47	0	0.0117	0	1.01	4.92	0.0779	0.271	0.335	0.413	0.0818	11.7	0.00585	0.0292
12.1	0.0487	0.0136	35.2	0.103	0.0838	0.505	8.5	0.0234	0.409	0.076	0	0.0195	0.00195	0.811	1.3	0.0779	0.275	0.347	0.0994	0.0117	15.6	0.0195	0.0039
13.1	0.0565	0.0877	22.7	0.333	0.183	1.67	17.8	0.037	1.05	0.125	0.00585	0.0604	0	1.73	2.81	0.195	0.3	0.351	0.171	0.0117	13.5	0.0273	0.00974
14	0.0565	0.0312	26.6	0.298	0.115	0.397	8.21	0.0351	1.13	0.382	0	0.0195	0	1.14	5.01	0.115	0.286	0.195	0.345	0.0701	11.5	0.0117	0.0273
14.1	0.0292	0.0195	33.6	0.076	0.0546	0.592	8.05	0.039	0.24	0.0721	0	0	0	0.781	1.02	0.0935	0.193	0.376	0.0838	0.00974	15.9	0.00585	0.00585
14.3	0.0721	0.0273	24.4	0.29	0.0974	0.851	8.1	0.0565	1.1	0.277	0.0039	0.0156	0.00195	1.08	4.77	0.208	0.265	0.234	0.185	0.0779	11.9	0.0195	0.0117
14.7	0.0468	0.0156	32	0.076	0.0565	0.637	4.51	0.0312	0.662	0.117	0	0.00779	0	0.764	2.87	0.134	0.345	0.705	0.134	0.0273	16.3	0.0039	0.0253
14.8	0.0604	0.0195	26.1	0.154	0.0955	0.826	7.19	0.0117	0.526	0.316	0.00195	0.00585	0	0.887	2.05	0.0468	0.304	0.364	0.214	0.0234	10.5	0.0331	0.0136
16.4	0.0624	0.0117	31.9	0.123	0.0896	0.253	7.79	0.00779	0.549	0.368	0.00585	0.0136	0	0.885	1.81	0.0701	0.499	0.571	0.22	0.0175	16.3	0.037	0.0214
16.6	0.0624	0.0156	35	0.132	0.0701	0.226	10.5	0.0156	0.522	0.321	0.00195	0.0039	0	0.785	1.99	0.0448	0.341	0.339	0.138	0.0195	12.7	0.0117	0.0156
16.8	0.076	0.0487	31.5	0.226	0.0799	0.242	6.43	0.00779	0.666	0.179	0	0.0156	0.0039	0.881	2.81	0.0643	0.337	0.549	0.269	0.0331	15	0.0039	0.0234
16.9	0.0429	0.0234	31.7	0.0916	0.0877	0.279	7.57	0.0175	0.536	0.36	0.00195	0.00779	0	0.914	2	0.0643	0.61	0.61	0.195	0.0117	14.8	0.0312	0.0156
17.1	0.039	0.0039	37.5	0.0624	0.039	0.312	10.5	0.0136	0.201	0.308	0.00195	0.0039	0	0.625	1.24	0.0468	0.212	0.399	0.123	0.0195	12.1	0.00195	0
17.2	0.076	0.0175	24.2	0.39	0.115	0.483	8.98	0.0292	0.857	0.711	0.0039	0.00585	0	1	4.04	0.0896	0.281	0.226	0.265	0.0487	10.5	0.0117	0.0156
17.4	0.0409	0.00195	31.3	0.074	0.0487	0.635	4.1	0.0195	0.407	0.321	0.0039	0.0136	0	0.715	2.31	0.134	0.177	0.283	0.193	0.0234	10.2	0.00195	0.0156
19.4	0.0565	0.00779	27	0.0624	0.0604	0.14	4.73	0.00585	0.329	0.101	0	0	0	0.696	1.53	0.0546	0.246	0.384	0.187	0.0214	11.1	0	0.0039
19.6	0.0935	0.0156	32.5	0.15	0.0662	0.542	6.58	0.0253	0.52	0.117	0	0.0117	0	0.703	2.38	0.129	0.351	0.573	0.205	0.0117	16.1	0.00779	0.00779
20.2	0.0487	0.00974	36.7	0.123	0.0857	0.185	4.68	0.00585	0.528	0.158	0	0.00195	0	0.737	2.26	0.0546	0.261	0.442	0.224	0.0292	8.83	0.0195	0.0234
21.2	0.0643	0.0273	29.5	0.224	0.127	0.345	6.33	0.00195	0.649	0.138	0	0.0156	0	0.929	3.43	0.0857	0.308	0.477	0.314	0.0585	13	0.0253	0.0526
21.8	0.0818	0.0156	36.2	0.113	0.0877	0.466	5.59	0.0214	0.62	0.111	0.00585	0	0	0.762	2.44	0.164	0.483	1.58	0.22	0.0331	15.9	0.0214	0.00974
23.1	0.0624	0.0117	32	0.125	0.121	0.273	5.7	0.00585	0.791	0.121	0.00195	0.00585	0	0.955	2.4	0.0701	0.542	0.699	0.359	0.0253	13.4	0.0253	0.0136
23.4	0.0916	0.0136	32.6	0.109	0.0935	0.24	6.3	0.00195	0.941	0.146	0.0039	0.0175	0.00195	0.994	2.35	0.076	0.534	0.664	0.3	0.039	14.9	0.0507	0.00974

## Sheet: Table S5
Topological properties of fungal networks from freshwater to seawater
Network	n1	n2	n3	n4	n5	n6
Salinity	0.81375	2.14375	4.94625	12.1325	16.3125	20.7625
Total nodes	505	447	492	345	283	243
Total links	1982	1674	2252	853	297	202
Average degree (avgK)	7.85	7.49	9.154	4.945	2.099	1.663
Average clustering coefficient (avgCC)	0.3	0.312	0.356	0.268	0.23	0.12
Density (D)	0.016	0.017	0.019	0.014	0.007	0.007
Connectedness (Con)	0.591	0.742	0.56	0.291	0.038	0.016
Modularity	0.504	0.62	0.605	0.594	0.93	0.951
No. module	61	42	50	61	71	78

## Sheet: Table S6
Test the stability of fungal networks by calculating average degree and natural connectivity after randomly removing a certain proportion of nodes
remove_node_proportion	variable	values	Salinity	Network
50	natural_connectivity	11.9089	0.81375	n1
40	natural_connectivity	13.9054	0.81375	n1
30	natural_connectivity	14.2188	0.81375	n1
20	natural_connectivity	18.8145	0.81375	n1
10	natural_connectivity	19.7012	0.81375	n1
50	average_degree	4.20553	0.81375	n1
40	average_degree	4.79208	0.81375	n1
30	average_degree	5.38418	0.81375	n1
20	average_degree	6.66832	0.81375	n1
10	average_degree	6.98022	0.81375	n1
50	natural_connectivity	4.77954	2.14375	n2
40	natural_connectivity	9.01842	2.14375	n2
30	natural_connectivity	10.9315	2.14375	n2
20	natural_connectivity	14.0132	2.14375	n2
10	natural_connectivity	14.9821	2.14375	n2
50	average_degree	3.13393	2.14375	n2
40	average_degree	5.04833	2.14375	n2
30	average_degree	5.39297	2.14375	n2
20	average_degree	6.13408	2.14375	n2
10	average_degree	6.70968	2.14375	n2
50	natural_connectivity	6.29378	4.94625	n3
40	natural_connectivity	9.29671	4.94625	n3
30	natural_connectivity	13.9155	4.94625	n3
20	natural_connectivity	15.7467	4.94625	n3
10	natural_connectivity	16.8736	4.94625	n3
50	average_degree	4.45528	4.94625	n3
40	average_degree	5.20946	4.94625	n3
30	average_degree	6.82319	4.94625	n3
20	average_degree	7.38071	4.94625	n3
10	average_degree	8.12641	4.94625	n3
50	natural_connectivity	5.01602	12.1325	n4
40	natural_connectivity	8.41622	12.1325	n4
30	natural_connectivity	4.51785	12.1325	n4
20	natural_connectivity	8.47309	12.1325	n4
10	natural_connectivity	10.853	12.1325	n4
50	average_degree	2.60116	12.1325	n4
40	average_degree	3.30435	12.1325	n4
30	average_degree	3.04132	12.1325	n4
20	average_degree	3.72464	12.1325	n4
10	average_degree	4.32154	12.1325	n4
50	natural_connectivity	0.652827	16.3125	n5
40	natural_connectivity	0.701184	16.3125	n5
30	natural_connectivity	1.13534	16.3125	n5
20	natural_connectivity	1.01399	16.3125	n5
10	natural_connectivity	1.26475	16.3125	n5
50	average_degree	1.05634	16.3125	n5
40	average_degree	1.17647	16.3125	n5
30	average_degree	1.51759	16.3125	n5
20	average_degree	1.62996	16.3125	n5
10	average_degree	1.88235	16.3125	n5
50	natural_connectivity	0.45787	20.7625	n6
40	natural_connectivity	0.473721	20.7625	n6
30	natural_connectivity	0.798333	20.7625	n6
20	natural_connectivity	0.803127	20.7625	n6
10	natural_connectivity	0.827838	20.7625	n6
50	average_degree	0.868852	20.7625	n6
40	average_degree	0.849315	20.7625	n6
30	average_degree	1.25146	20.7625	n6
20	average_degree	1.33333	20.7625	n6
10	average_degree	1.45205	20.7625	n6

## Sheet: Table S7
Nodes in each network community
n1	n2	n3	n4	n5	n6
ASV_1	ASV_1	ASV_1	ASV_1	ASV_1	ASV_2
ASV_2	ASV_2	ASV_2	ASV_2	ASV_3	ASV_3
ASV_3	ASV_3	ASV_3	ASV_3	ASV_4	ASV_7
ASV_8	ASV_4	ASV_8	ASV_4	ASV_8	ASV_11
ASV_5	ASV_8	ASV_5	ASV_8	ASV_6	ASV_16
ASV_6	ASV_5	ASV_6	ASV_5	ASV_11	ASV_23
ASV_7	ASV_6	ASV_7	ASV_6	ASV_12	ASV_17
ASV_12	ASV_7	ASV_11	ASV_12	ASV_13	ASV_15
ASV_16	ASV_11	ASV_12	ASV_16	ASV_15	ASV_21
ASV_14	ASV_16	ASV_14	ASV_14	ASV_19	ASV_22
ASV_13	ASV_14	ASV_13	ASV_13	ASV_18	ASV_30
ASV_23	ASV_13	ASV_23	ASV_17	ASV_22	ASV_29
ASV_17	ASV_23	ASV_15	ASV_15	ASV_26	ASV_36
ASV_15	ASV_17	ASV_19	ASV_19	ASV_27	ASV_32
ASV_19	ASV_15	ASV_21	ASV_21	ASV_28	ASV_50
ASV_21	ASV_19	ASV_18	ASV_18	ASV_25	ASV_45
ASV_22	ASV_21	ASV_22	ASV_22	ASV_31	ASV_40
ASV_26	ASV_22	ASV_26	ASV_26	ASV_34	ASV_42
ASV_27	ASV_26	ASV_27	ASV_28	ASV_37	ASV_46
ASV_30	ASV_27	ASV_28	ASV_30	ASV_32	ASV_48
ASV_29	ASV_30	ASV_30	ASV_29	ASV_44	ASV_47
ASV_36	ASV_29	ASV_25	ASV_36	ASV_50	ASV_59
ASV_38	ASV_36	ASV_29	ASV_38	ASV_45	ASV_55
ASV_31	ASV_38	ASV_36	ASV_31	ASV_40	ASV_65
ASV_34	ASV_31	ASV_38	ASV_34	ASV_35	ASV_62
ASV_37	ASV_34	ASV_31	ASV_37	ASV_42	ASV_75
ASV_32	ASV_37	ASV_34	ASV_32	ASV_39	ASV_77
ASV_44	ASV_32	ASV_37	ASV_44	ASV_47	ASV_72
ASV_50	ASV_44	ASV_32	ASV_45	ASV_52	ASV_73
ASV_45	ASV_50	ASV_44	ASV_40	ASV_55	ASV_76
ASV_40	ASV_45	ASV_50	ASV_35	ASV_65	ASV_71
ASV_35	ASV_40	ASV_45	ASV_42	ASV_57	ASV_87
ASV_42	ASV_35	ASV_40	ASV_46	ASV_61	ASV_78
ASV_39	ASV_42	ASV_35	ASV_268	ASV_79	ASV_114
ASV_46	ASV_39	ASV_42	ASV_49	ASV_68	ASV_95
ASV_268	ASV_46	ASV_39	ASV_53	ASV_74	ASV_92
ASV_49	ASV_268	ASV_46	ASV_48	ASV_75	ASV_96
ASV_53	ASV_49	ASV_268	ASV_47	ASV_66	ASV_117
ASV_48	ASV_53	ASV_53	ASV_52	ASV_64	ASV_112
ASV_47	ASV_48	ASV_48	ASV_65	ASV_72	ASV_91
ASV_52	ASV_52	ASV_47	ASV_57	ASV_73	ASV_122
ASV_58	ASV_59	ASV_52	ASV_79	ASV_60	ASV_134
ASV_54	ASV_54	ASV_54	ASV_63	ASV_86	ASV_109
ASV_65	ASV_55	ASV_55	ASV_85	ASV_99	ASV_843
ASV_57	ASV_65	ASV_65	ASV_74	ASV_89	ASV_110
ASV_79	ASV_57	ASV_57	ASV_64	ASV_97	ASV_119
ASV_68	ASV_79	ASV_79	ASV_77	ASV_93	ASV_121
ASV_63	ASV_56	ASV_56	ASV_72	ASV_92	ASV_129
ASV_62	ASV_68	ASV_63	ASV_76	ASV_96	ASV_126
ASV_85	ASV_63	ASV_62	ASV_87	ASV_117	ASV_127
ASV_74	ASV_62	ASV_85	ASV_83	ASV_112	ASV_137
ASV_75	ASV_85	ASV_74	ASV_80	ASV_91	ASV_159
ASV_77	ASV_74	ASV_75	ASV_99	ASV_109	ASV_142
ASV_72	ASV_75	ASV_64	ASV_89	ASV_106	ASV_151
ASV_73	ASV_64	ASV_77	ASV_93	ASV_843	ASV_164
ASV_76	ASV_77	ASV_72	ASV_92	ASV_110	ASV_166
ASV_71	ASV_72	ASV_73	ASV_111	ASV_136	ASV_147
ASV_84	ASV_73	ASV_76	ASV_96	ASV_123	ASV_152
ASV_86	ASV_71	ASV_71	ASV_102	ASV_108	ASV_161
ASV_87	ASV_84	ASV_84	ASV_112	ASV_103	ASV_163
ASV_78	ASV_86	ASV_86	ASV_91	ASV_124	ASV_170
ASV_83	ASV_87	ASV_87	ASV_104	ASV_125	ASV_171
ASV_80	ASV_78	ASV_78	ASV_109	ASV_126	ASV_150
ASV_88	ASV_83	ASV_83	ASV_106	ASV_127	ASV_173
ASV_89	ASV_80	ASV_80	ASV_843	ASV_135	ASV_174
ASV_97	ASV_99	ASV_99	ASV_119	ASV_159	ASV_193
ASV_114	ASV_88	ASV_100	ASV_123	ASV_142	ASV_185
ASV_93	ASV_97	ASV_88	ASV_116	ASV_151	ASV_176
ASV_95	ASV_95	ASV_89	ASV_108	ASV_166	ASV_182
ASV_92	ASV_92	ASV_97	ASV_121	ASV_140	ASV_188
ASV_111	ASV_111	ASV_114	ASV_128	ASV_152	ASV_192
ASV_102	ASV_96	ASV_95	ASV_103	ASV_198	ASV_179
ASV_91	ASV_102	ASV_92	ASV_129	ASV_154	ASV_190
ASV_134	ASV_91	ASV_111	ASV_133	ASV_163	ASV_194
ASV_104	ASV_122	ASV_102	ASV_141	ASV_153	ASV_200
ASV_106	ASV_134	ASV_91	ASV_126	ASV_162	ASV_203
ASV_843	ASV_104	ASV_134	ASV_127	ASV_183	ASV_206
ASV_110	ASV_109	ASV_104	ASV_131	ASV_172	ASV_195
ASV_136	ASV_106	ASV_109	ASV_130	ASV_171	ASV_261
ASV_119	ASV_843	ASV_106	ASV_135	ASV_150	ASV_204
ASV_123	ASV_136	ASV_843	ASV_146	ASV_175	ASV_218
ASV_116	ASV_119	ASV_110	ASV_137	ASV_177	ASV_222
ASV_121	ASV_123	ASV_136	ASV_159	ASV_178	ASV_228
ASV_128	ASV_116	ASV_119	ASV_144	ASV_181	ASV_214
ASV_129	ASV_108	ASV_123	ASV_164	ASV_176	ASV_210
ASV_124	ASV_121	ASV_116	ASV_148	ASV_182	ASV_197
ASV_125	ASV_128	ASV_108	ASV_140	ASV_180	ASV_237
ASV_133	ASV_129	ASV_121	ASV_156	ASV_184	ASV_233
ASV_126	ASV_124	ASV_128	ASV_161	ASV_192	ASV_219
ASV_127	ASV_125	ASV_103	ASV_198	ASV_200	ASV_220
ASV_131	ASV_133	ASV_129	ASV_158	ASV_186	ASV_235
ASV_130	ASV_141	ASV_124	ASV_165	ASV_187	ASV_224
ASV_146	ASV_126	ASV_125	ASV_163	ASV_203	ASV_229
ASV_137	ASV_127	ASV_133	ASV_157	ASV_206	ASV_279
ASV_159	ASV_131	ASV_126	ASV_162	ASV_209	ASV_226
ASV_144	ASV_130	ASV_127	ASV_183	ASV_204	ASV_236
ASV_151	ASV_146	ASV_130	ASV_160	ASV_218	ASV_936
ASV_164	ASV_137	ASV_135	ASV_171	ASV_196	ASV_270
ASV_166	ASV_159	ASV_145	ASV_173	ASV_223	ASV_253
ASV_148	ASV_142	ASV_146	ASV_175	ASV_210	ASV_280
ASV_140	ASV_144	ASV_137	ASV_174	ASV_197	ASV_256
ASV_147	ASV_151	ASV_159	ASV_177	ASV_237	ASV_240
ASV_156	ASV_164	ASV_142	ASV_178	ASV_233	ASV_276
ASV_152	ASV_166	ASV_144	ASV_193	ASV_219	ASV_277
ASV_161	ASV_148	ASV_151	ASV_185	ASV_217	ASV_255
ASV_198	ASV_140	ASV_164	ASV_181	ASV_215	ASV_271
ASV_158	ASV_152	ASV_166	ASV_182	ASV_220	ASV_304
ASV_154	ASV_161	ASV_148	ASV_211	ASV_235	ASV_284
ASV_155	ASV_198	ASV_140	ASV_184	ASV_224	ASV_292
ASV_165	ASV_158	ASV_147	ASV_192	ASV_254	ASV_330
ASV_163	ASV_155	ASV_156	ASV_179	ASV_229	ASV_308
ASV_183	ASV_165	ASV_152	ASV_201	ASV_226	ASV_294
ASV_172	ASV_163	ASV_198	ASV_190	ASV_236	ASV_314
ASV_160	ASV_153	ASV_154	ASV_194	ASV_936	ASV_300
ASV_171	ASV_157	ASV_155	ASV_200	ASV_247	ASV_267
ASV_168	ASV_162	ASV_165	ASV_186	ASV_270	ASV_309
ASV_173	ASV_170	ASV_163	ASV_239	ASV_282	ASV_316
ASV_175	ASV_183	ASV_157	ASV_187	ASV_258	ASV_332
ASV_174	ASV_171	ASV_162	ASV_206	ASV_232	ASV_315
ASV_193	ASV_173	ASV_170	ASV_199	ASV_243	ASV_317
ASV_185	ASV_174	ASV_183	ASV_195	ASV_269	ASV_351
ASV_181	ASV_177	ASV_168	ASV_204	ASV_255	ASV_363
ASV_176	ASV_178	ASV_173	ASV_202	ASV_271	ASV_310
ASV_182	ASV_185	ASV_177	ASV_222	ASV_248	ASV_339
ASV_180	ASV_181	ASV_178	ASV_228	ASV_284	ASV_352
ASV_188	ASV_176	ASV_193	ASV_223	ASV_263	ASV_337
ASV_211	ASV_182	ASV_185	ASV_210	ASV_467	ASV_343
ASV_184	ASV_180	ASV_181	ASV_205	ASV_299	ASV_344
ASV_179	ASV_188	ASV_176	ASV_237	ASV_292	ASV_325
ASV_201	ASV_211	ASV_182	ASV_233	ASV_287	ASV_382
ASV_190	ASV_184	ASV_180	ASV_219	ASV_288	ASV_360
ASV_200	ASV_179	ASV_188	ASV_227	ASV_267	ASV_347
ASV_239	ASV_201	ASV_184	ASV_216	ASV_326	ASV_378
ASV_191	ASV_190	ASV_192	ASV_220	ASV_386	ASV_389
ASV_206	ASV_194	ASV_179	ASV_254	ASV_316	ASV_401
ASV_199	ASV_200	ASV_201	ASV_279	ASV_305	ASV_417
ASV_195	ASV_239	ASV_190	ASV_241	ASV_332	ASV_361
ASV_261	ASV_187	ASV_200	ASV_936	ASV_351	ASV_403
ASV_204	ASV_191	ASV_186	ASV_260	ASV_335	ASV_383
ASV_189	ASV_206	ASV_239	ASV_270	ASV_339	ASV_397
ASV_202	ASV_199	ASV_187	ASV_231	ASV_333	ASV_374
ASV_222	ASV_195	ASV_191	ASV_253	ASV_390	ASV_414
ASV_228	ASV_209	ASV_206	ASV_282	ASV_354	ASV_391
ASV_196	ASV_204	ASV_195	ASV_266	ASV_337	ASV_455
ASV_223	ASV_221	ASV_209	ASV_251	ASV_343	ASV_418
ASV_214	ASV_218	ASV_204	ASV_256	ASV_345	ASV_432
ASV_205	ASV_189	ASV_218	ASV_232	ASV_382	ASV_466
ASV_237	ASV_202	ASV_189	ASV_240	ASV_362	ASV_452
ASV_233	ASV_208	ASV_202	ASV_276	ASV_402	ASV_1030
ASV_219	ASV_196	ASV_208	ASV_257	ASV_425	ASV_539
ASV_227	ASV_214	ASV_222	ASV_277	ASV_347	ASV_535
ASV_216	ASV_197	ASV_196	ASV_255	ASV_379	ASV_523
ASV_220	ASV_205	ASV_223	ASV_278	ASV_489	ASV_536
ASV_244	ASV_233	ASV_214	ASV_264	ASV_381	ASV_470
ASV_238	ASV_219	ASV_197	ASV_304	ASV_350	ASV_505
ASV_229	ASV_217	ASV_205	ASV_248	ASV_370	ASV_516
ASV_279	ASV_215	ASV_233	ASV_295	ASV_401	ASV_518
ASV_226	ASV_245	ASV_219	ASV_263	ASV_411	ASV_572
ASV_241	ASV_216	ASV_217	ASV_467	ASV_417	ASV_693
ASV_936	ASV_220	ASV_227	ASV_292	ASV_434	ASV_574
ASV_260	ASV_244	ASV_245	ASV_330	ASV_440	ASV_566
ASV_258	ASV_238	ASV_216	ASV_308	ASV_388	ASV_587
ASV_266	ASV_224	ASV_220	ASV_314	ASV_385	ASV_559
ASV_290	ASV_254	ASV_244	ASV_300	ASV_419	ASV_652
ASV_251	ASV_229	ASV_238	ASV_288	ASV_383	ASV_578
ASV_274	ASV_279	ASV_224	ASV_267	ASV_374	ASV_591
ASV_256	ASV_226	ASV_254	ASV_302	ASV_391	ASV_601
ASV_232	ASV_236	ASV_229	ASV_326	ASV_446	ASV_624
ASV_240	ASV_936	ASV_279	ASV_386	ASV_412	ASV_660
ASV_249	ASV_260	ASV_226	ASV_328	ASV_436	ASV_605
ASV_243	ASV_247	ASV_225	ASV_309	ASV_504	ASV_695
ASV_255	ASV_231	ASV_936	ASV_305	ASV_455	ASV_671
ASV_278	ASV_230	ASV_260	ASV_332	ASV_431	ASV_616
ASV_291	ASV_280	ASV_247	ASV_315	ASV_445	ASV_641
ASV_271	ASV_266	ASV_231	ASV_363	ASV_471	ASV_697
ASV_248	ASV_274	ASV_253	ASV_322	ASV_421	ASV_752
ASV_286	ASV_256	ASV_282	ASV_390	ASV_422	ASV_686
ASV_296	ASV_232	ASV_230	ASV_358	ASV_448	ASV_833
ASV_295	ASV_240	ASV_266	ASV_352	ASV_499	ASV_734
ASV_307	ASV_243	ASV_290	ASV_343	ASV_540	ASV_664
ASV_284	ASV_269	ASV_251	ASV_398	ASV_481	ASV_753
ASV_275	ASV_277	ASV_274	ASV_345	ASV_465	ASV_666
ASV_263	ASV_255	ASV_256	ASV_341	ASV_494	ASV_655
ASV_467	ASV_271	ASV_232	ASV_365	ASV_472	ASV_782
ASV_299	ASV_289	ASV_240	ASV_320	ASV_523	ASV_747
ASV_330	ASV_307	ASV_243	ASV_367	ASV_506	ASV_668
ASV_308	ASV_284	ASV_276	ASV_346	ASV_522	ASV_1031
ASV_294	ASV_275	ASV_257	ASV_425	ASV_541	ASV_720
ASV_300	ASV_263	ASV_269	ASV_347	ASV_486	ASV_756
ASV_302	ASV_312	ASV_277	ASV_340	ASV_544	ASV_853
ASV_311	ASV_467	ASV_255	ASV_372	ASV_518	ASV_888
ASV_386	ASV_299	ASV_278	ASV_350	ASV_496	ASV_796
ASV_303	ASV_292	ASV_271	ASV_409	ASV_533	ASV_881
ASV_309	ASV_330	ASV_248	ASV_387	ASV_693	ASV_854
ASV_316	ASV_308	ASV_289	ASV_450	ASV_550	ASV_836
ASV_658	ASV_281	ASV_286	ASV_406	ASV_574	ASV_847
ASV_306	ASV_294	ASV_295	ASV_388	ASV_566	ASV_1885
ASV_315	ASV_301	ASV_307	ASV_419	ASV_648	ASV_813
ASV_317	ASV_300	ASV_284	ASV_403	ASV_559	ASV_845
ASV_335	ASV_288	ASV_275	ASV_397	ASV_627	ASV_1038
ASV_363	ASV_311	ASV_263	ASV_392	ASV_570	ASV_871
ASV_322	ASV_386	ASV_312	ASV_384	ASV_565	ASV_1233
ASV_310	ASV_303	ASV_467	ASV_433	ASV_622	ASV_1096
ASV_339	ASV_328	ASV_299	ASV_462	ASV_591	ASV_921
ASV_313	ASV_309	ASV_292	ASV_391	ASV_601	ASV_929
ASV_333	ASV_658	ASV_330	ASV_460	ASV_614	ASV_914
ASV_358	ASV_306	ASV_308	ASV_400	ASV_625	ASV_918
ASV_329	ASV_318	ASV_294	ASV_415	ASV_596	ASV_967
ASV_354	ASV_317	ASV_301	ASV_463	ASV_586	ASV_953
ASV_398	ASV_335	ASV_314	ASV_453	ASV_582	ASV_1132
ASV_345	ASV_322	ASV_300	ASV_412	ASV_647	ASV_1220
ASV_353	ASV_310	ASV_287	ASV_436	ASV_671	ASV_961
ASV_375	ASV_339	ASV_288	ASV_514	ASV_616	ASV_1059
ASV_341	ASV_313	ASV_267	ASV_452	ASV_730	ASV_1043
ASV_325	ASV_333	ASV_302	ASV_474	ASV_702	ASV_1391
ASV_334	ASV_338	ASV_311	ASV_1160	ASV_641	ASV_1274
ASV_327	ASV_358	ASV_326	ASV_546	ASV_1608	ASV_1039
ASV_367	ASV_354	ASV_386	ASV_1030	ASV_679	ASV_1235
ASV_2776	ASV_398	ASV_303	ASV_497	ASV_712	ASV_1346
ASV_356	ASV_345	ASV_328	ASV_492	ASV_675	ASV_2098
ASV_346	ASV_375	ASV_309	ASV_535	ASV_915	ASV_1175
ASV_425	ASV_334	ASV_316	ASV_523	ASV_687	ASV_1171
ASV_347	ASV_327	ASV_658	ASV_506	ASV_665	ASV_1173
ASV_340	ASV_367	ASV_306	ASV_536	ASV_682	ASV_1342
ASV_376	ASV_371	ASV_318	ASV_522	ASV_747	ASV_1309
ASV_489	ASV_362	ASV_305	ASV_470	ASV_774	ASV_1265
ASV_381	ASV_2776	ASV_332	ASV_1579	ASV_805	ASV_1520
ASV_409	ASV_369	ASV_317	ASV_541	ASV_761	ASV_1613
ASV_394	ASV_346	ASV_335	ASV_547	ASV_691	ASV_1818
ASV_387	ASV_425	ASV_322	ASV_568	ASV_1097	ASV_1607
ASV_389	ASV_360	ASV_310	ASV_554	ASV_979	ASV_2304
ASV_357	ASV_340	ASV_339	ASV_630	ASV_801	ASV_1788
ASV_370	ASV_376	ASV_333	ASV_604	ASV_828	ASV_1467
ASV_368	ASV_379	ASV_338	ASV_572	ASV_881	ASV_1690
ASV_417	ASV_372	ASV_390	ASV_1985	ASV_996	ASV_1944
ASV_364	ASV_381	ASV_358	ASV_496	ASV_847	ASV_1915
ASV_361	ASV_378	ASV_354	ASV_573	ASV_799	ASV_2453
ASV_434	ASV_350	ASV_343	ASV_542	ASV_848	ASV_2889
ASV_406	ASV_394	ASV_398	ASV_527	ASV_874	ASV_2357
ASV_440	ASV_387	ASV_341	ASV_533	ASV_922	ASV_1981
ASV_388	ASV_357	ASV_365	ASV_693	ASV_1038	ASV_2681
ASV_373	ASV_370	ASV_325	ASV_574	ASV_860	ASV_2182
ASV_385	ASV_368	ASV_327	ASV_631	ASV_876	ASV_2994
ASV_419	ASV_411	ASV_362	ASV_556	ASV_890
ASV_483	ASV_417	ASV_2776	ASV_648	ASV_975
ASV_427	ASV_361	ASV_369	ASV_575	ASV_1005
ASV_410	ASV_447	ASV_346	ASV_663	ASV_929
ASV_374	ASV_406	ASV_425	ASV_627	ASV_1068
ASV_384	ASV_440	ASV_340	ASV_570	ASV_930
ASV_408	ASV_388	ASV_376	ASV_565	ASV_925
ASV_414	ASV_403	ASV_372	ASV_622	ASV_1046
ASV_446	ASV_483	ASV_489	ASV_717	ASV_1073
ASV_415	ASV_392	ASV_381	ASV_645	ASV_1735
ASV_430	ASV_427	ASV_409	ASV_653	ASV_1065
ASV_475	ASV_384	ASV_394	ASV_737	ASV_1513
ASV_471	ASV_408	ASV_387	ASV_642	ASV_1185
ASV_405	ASV_433	ASV_389	ASV_2791	ASV_1191
ASV_423	ASV_441	ASV_370	ASV_600	ASV_1165
ASV_514	ASV_414	ASV_368	ASV_671	ASV_1133
ASV_452	ASV_404	ASV_401	ASV_656	ASV_1047
ASV_437	ASV_462	ASV_417	ASV_673	ASV_2484
ASV_480	ASV_400	ASV_361	ASV_620	ASV_1355
ASV_448	ASV_446	ASV_447	ASV_744	ASV_1163
ASV_461	ASV_463	ASV_406	ASV_649	ASV_1204
ASV_474	ASV_412	ASV_440	ASV_752	ASV_1522
ASV_1160	ASV_511	ASV_388	ASV_696	ASV_1390
ASV_546	ASV_436	ASV_373	ASV_833	ASV_2541
ASV_1030	ASV_455	ASV_419	ASV_734	ASV_1652
ASV_473	ASV_418	ASV_392	ASV_719	ASV_1345
ASV_497	ASV_432	ASV_410	ASV_946	ASV_1488
ASV_435	ASV_471	ASV_374	ASV_758	ASV_1339
ASV_438	ASV_421	ASV_408	ASV_712	ASV_2157
ASV_481	ASV_405	ASV_441	ASV_753	ASV_1439
ASV_465	ASV_423	ASV_414	ASV_675	ASV_1478
ASV_472	ASV_514	ASV_462	ASV_915	ASV_1839
ASV_535	ASV_466	ASV_391	ASV_688	ASV_2562
ASV_517	ASV_452	ASV_460	ASV_826	ASV_2169
ASV_502	ASV_444	ASV_400	ASV_805	ASV_2731
ASV_536	ASV_448	ASV_463	ASV_736	ASV_1683
ASV_479	ASV_499	ASV_511	ASV_865	ASV_1729
ASV_487	ASV_443	ASV_436	ASV_863	ASV_2600
ASV_464	ASV_474	ASV_455	ASV_754	ASV_1781
ASV_490	ASV_1160	ASV_431	ASV_853	ASV_2679
ASV_547	ASV_478	ASV_432	ASV_822
ASV_525	ASV_476	ASV_445	ASV_796
ASV_543	ASV_492	ASV_471	ASV_1180
ASV_554	ASV_494	ASV_405	ASV_1215
ASV_516	ASV_472	ASV_423	ASV_996
ASV_630	ASV_523	ASV_466	ASV_1670
ASV_518	ASV_517	ASV_452	ASV_803
ASV_732	ASV_495	ASV_437	ASV_1117
ASV_538	ASV_536	ASV_451	ASV_1011
ASV_604	ASV_470	ASV_480	ASV_841
ASV_589	ASV_490	ASV_444	ASV_1285
ASV_572	ASV_491	ASV_485	ASV_880
ASV_1985	ASV_568	ASV_448	ASV_943
ASV_562	ASV_482	ASV_499	ASV_860
ASV_662	ASV_512	ASV_503	ASV_1480
ASV_542	ASV_486	ASV_443	ASV_2111
ASV_524	ASV_554	ASV_477	ASV_1070
ASV_558	ASV_516	ASV_478	ASV_1054
ASV_648	ASV_630	ASV_1030	ASV_986
ASV_580	ASV_732	ASV_498	ASV_1177
ASV_603	ASV_589	ASV_473	ASV_2295
ASV_652	ASV_1985	ASV_435	ASV_2589
ASV_672	ASV_496	ASV_438	ASV_1081
ASV_2856	ASV_513	ASV_492	ASV_1140
ASV_593	ASV_527	ASV_465	ASV_950
ASV_579	ASV_524	ASV_494	ASV_1026
ASV_621	ASV_576	ASV_472	ASV_1089
ASV_571	ASV_556	ASV_535	ASV_964
ASV_636	ASV_648	ASV_523	ASV_1368
ASV_625	ASV_575	ASV_521	ASV_1078
ASV_583	ASV_663	ASV_506	ASV_1076
ASV_726	ASV_559	ASV_502	ASV_1025
ASV_645	ASV_590	ASV_479	ASV_1735
ASV_653	ASV_570	ASV_522	ASV_1077
ASV_605	ASV_545	ASV_487	ASV_1391
ASV_737	ASV_652	ASV_470	ASV_1404
ASV_642	ASV_593	ASV_464	ASV_983
ASV_2791	ASV_579	ASV_490	ASV_1202
ASV_667	ASV_614	ASV_547	ASV_1340
ASV_671	ASV_602	ASV_568	ASV_1158
ASV_673	ASV_624	ASV_529	ASV_1320
ASV_657	ASV_583	ASV_482	ASV_1092
ASV_620	ASV_596	ASV_512	ASV_2129
ASV_2742	ASV_717	ASV_501	ASV_2570
ASV_619	ASV_726	ASV_525	ASV_1553
ASV_676	ASV_694	ASV_518	ASV_1412
ASV_623	ASV_577	ASV_732	ASV_2251
ASV_744	ASV_600	ASV_538	ASV_2056
ASV_633	ASV_640	ASV_1985	ASV_1931
ASV_629	ASV_656	ASV_562	ASV_1580
ASV_674	ASV_746	ASV_513	ASV_2347
ASV_659	ASV_676	ASV_573	ASV_1613
ASV_709	ASV_623	ASV_542	ASV_2174
ASV_680	ASV_697	ASV_524	ASV_1698
ASV_719	ASV_1608	ASV_530	ASV_2258
ASV_669	ASV_744	ASV_558	ASV_2627
ASV_690	ASV_649	ASV_576	ASV_1914
ASV_710	ASV_629	ASV_548	ASV_1730
ASV_758	ASV_679	ASV_584	ASV_2705
ASV_678	ASV_734	ASV_561	ASV_2252
ASV_727	ASV_680	ASV_566	ASV_2528
ASV_700	ASV_669	ASV_575	ASV_2278
ASV_714	ASV_710	ASV_590
ASV_772	ASV_806	ASV_570
ASV_777	ASV_704	ASV_545
ASV_850	ASV_712	ASV_565
ASV_776	ASV_743	ASV_672
ASV_769	ASV_727	ASV_622
ASV_780	ASV_738	ASV_564
ASV_827	ASV_666	ASV_593
ASV_773	ASV_915	ASV_537
ASV_775	ASV_687	ASV_612
ASV_883	ASV_733	ASV_602
ASV_781	ASV_769	ASV_857
ASV_751	ASV_805	ASV_624
ASV_797	ASV_757	ASV_625
ASV_814	ASV_766	ASV_596
ASV_715	ASV_827	ASV_717
ASV_762	ASV_1052	ASV_586
ASV_765	ASV_775	ASV_685
ASV_990	ASV_814	ASV_660
ASV_754	ASV_783	ASV_724
ASV_800	ASV_767	ASV_694
ASV_853	ASV_1097	ASV_577
ASV_788	ASV_794	ASV_592
ASV_771	ASV_789	ASV_2791
ASV_875	ASV_911	ASV_617
ASV_789	ASV_839	ASV_637
ASV_894	ASV_804	ASV_632
ASV_801	ASV_821	ASV_656
ASV_808	ASV_881	ASV_702
ASV_856	ASV_808	ASV_673
ASV_948	ASV_1670	ASV_657
ASV_820	ASV_919	ASV_1608
ASV_847	ASV_779	ASV_744
ASV_1117	ASV_862	ASV_633
ASV_817	ASV_831	ASV_686
ASV_879	ASV_943	ASV_786
ASV_848	ASV_884	ASV_734
ASV_862	ASV_931	ASV_680
ASV_834	ASV_844	ASV_719
ASV_922	ASV_876	ASV_704
ASV_841	ASV_890	ASV_678
ASV_1021	ASV_842	ASV_727
ASV_831	ASV_907	ASV_666
ASV_891	ASV_1343	ASV_681
ASV_851	ASV_986	ASV_915
ASV_943	ASV_1177	ASV_688
ASV_877	ASV_2295	ASV_682
ASV_1796	ASV_953	ASV_677
ASV_928	ASV_1135	ASV_714
ASV_868	ASV_952	ASV_816
ASV_910	ASV_1015	ASV_766
ASV_886	ASV_933	ASV_725
ASV_903	ASV_1002	ASV_827
ASV_927	ASV_982	ASV_1052
ASV_1594	ASV_1024	ASV_691
ASV_902	ASV_1053	ASV_800
ASV_917	ASV_961	ASV_787
ASV_1050	ASV_971	ASV_767
ASV_1427	ASV_1106	ASV_853
ASV_2589	ASV_981	ASV_822
ASV_932	ASV_1080	ASV_771
ASV_1228	ASV_1042	ASV_888
ASV_925	ASV_1077	ASV_789
ASV_1135	ASV_1043	ASV_815
ASV_923	ASV_1404	ASV_839
ASV_1502	ASV_1044	ASV_801
ASV_1442	ASV_1291	ASV_1215
ASV_957	ASV_2618	ASV_828
ASV_2010	ASV_1107	ASV_1670
ASV_1368	ASV_1018	ASV_901
ASV_2766	ASV_2591	ASV_803
ASV_1078	ASV_1121	ASV_847
ASV_1014	ASV_1085	ASV_1117
ASV_1569	ASV_1133	ASV_817
ASV_2466	ASV_1069	ASV_818
ASV_1605	ASV_1130	ASV_920
ASV_971	ASV_2570	ASV_1299
ASV_1267	ASV_1087	ASV_887
ASV_1197	ASV_1335	ASV_898
ASV_1110	ASV_1221	ASV_880
ASV_993	ASV_1256	ASV_892
ASV_1259	ASV_1424	ASV_942
ASV_1037	ASV_1458	ASV_991
ASV_1006	ASV_1736	ASV_844
ASV_1122	ASV_1304	ASV_876
ASV_1815	ASV_2223	ASV_871
ASV_1008	ASV_1494	ASV_842
ASV_1063	ASV_1450	ASV_973
ASV_1115	ASV_1557	ASV_896
ASV_1108	ASV_1485	ASV_907
ASV_1141	ASV_1587	ASV_935
ASV_1425	ASV_1470	ASV_903
ASV_1289	ASV_1519	ASV_897
ASV_1194	ASV_1847	ASV_1594
ASV_1183	ASV_2043	ASV_914
ASV_1230	ASV_2381	ASV_918
ASV_1384	ASV_2408	ASV_2295
ASV_1181	ASV_2228	ASV_1068
ASV_1825	ASV_1827	ASV_1004
ASV_2666	ASV_2083	ASV_1046
ASV_1620	ASV_1897	ASV_952
ASV_1236	ASV_2046	ASV_958
ASV_1370		ASV_1567
ASV_2098		ASV_1132
ASV_1162		ASV_2010
ASV_1568		ASV_2766
ASV_1207		ASV_1187
ASV_1079		ASV_1429
ASV_1204		ASV_987
ASV_1528		ASV_1017
ASV_1137		ASV_1058
ASV_1179		ASV_1214
ASV_2135		ASV_983
ASV_2601		ASV_1115
ASV_1333		ASV_1165
ASV_1313		ASV_1238
ASV_1322		ASV_1088
ASV_1440		ASV_1169
ASV_1192		ASV_1072
ASV_1248		ASV_2242
ASV_1262		ASV_1224
ASV_1438		ASV_1211
ASV_1473		ASV_2193
ASV_1462		ASV_1221
ASV_1319		ASV_1256
ASV_1495		ASV_1306
ASV_1738		ASV_1458
ASV_1450		ASV_1270
ASV_1408		ASV_2347
ASV_1486		ASV_1809
ASV_2409		ASV_1899
ASV_1301		ASV_2747
ASV_1402		ASV_1319
ASV_1350		ASV_1302
ASV_2361		ASV_1457
ASV_2797		ASV_1376
ASV_1662		ASV_2328
ASV_1612		ASV_1485
ASV_1386		ASV_1521
ASV_1626		ASV_2797
ASV_1536		ASV_2683
ASV_1547		ASV_1681
ASV_1834		ASV_2490
ASV_1512		ASV_2315
ASV_1822		ASV_1673
ASV_2237		ASV_2167
ASV_2860		ASV_2132
ASV_2315
ASV_1558
ASV_2449
ASV_2035
ASV_2422
ASV_2413
ASV_2563
ASV_1943
ASV_1890
ASV_1829
ASV_1971
ASV_2709
ASV_2248

## Sheet: Table S8
The compositional similarity between network communities
delta_salinity	node_composition_dissimilarity	node_composition_similarity
1.33	0.487395	0.512605
4.1325	0.462387	0.537613
11.3187	0.555294	0.444706
15.4987	0.692893	0.307107
19.9488	0.697861	0.302139
2.8025	0.388711	0.611289
9.98875	0.517677	0.482323
14.1687	0.60274	0.39726
18.6187	0.649275	0.350725
7.18625	0.505376	0.494624
11.3663	0.571613	0.428387
15.8163	0.646259	0.353741
4.18	0.621019	0.378981
8.63	0.64966	0.35034
4.45	0.661597	0.338403

## Sheet: Table S9
Proportions of abundant and rare taxa in each network community
type	value	Network
abundant	0.263366	n1
rare	0.178218	n1
abundant	0.306488	n2
rare	0.107383	n2
abundant	0.284553	n3
rare	0.0833333	n3
abundant	0.336232	n4
rare	0.101449	n4
abundant	0.325088	n5
rare	0.113074	n5
abundant	0.312757	n6
rare	0.135802	n6

## Sheet: Table S10
Proportions of abundant and rare taxa in the overlapping nodes between network communities
network	type	overlap	all	overlap_proportion
1&2	abundant	117	244	0.479508
1&3	abundant	118	268	0.440299
1&4	abundant	97	189	0.513228
1&5	abundant	65	121	0.53719
1&6	abundant	62	113	0.548673
2&3	abundant	120	287	0.418118
2&4	abundant	100	191	0.52356
2&5	abundant	70	145	0.482759
2&6	abundant	65	121	0.53719
3&4	abundant	99	207	0.478261
3&5	abundant	77	166	0.463855
3&6	abundant	63	130	0.484615
4&5	abundant	62	119	0.521008
4&6	abundant	49	103	0.475728
5&6	abundant	38	89	0.426966
1&2	rare	2	244	0.00819672
1&3	rare	4	268	0.0149254
1&4	rare	2	189	0.010582
1&5	rare	1	121	0.00826446
1&6	rare	1	113	0.00884956
2&3	rare	4	287	0.0139373
2&4	rare	3	191	0.0157068
2&5	rare	1	145	0.00689655
2&6	rare	2	121	0.0165289
3&4	rare	2	207	0.00966184
3&5	rare	1	166	0.0060241
3&6	rare	0	130	0
4&5	rare	1	119	0.00840336
4&6	rare	2	103	0.0194175
5&6	rare	0	89	0

[truncated: 9 more sheets: Table S11, Table S12, Table S13, Table S14, Table S15, Table S16, Table S17, Table S18, Table S19]
